# Supplementary material for: Targeted knock-in mice expressing the oxidase-fixed form of xanthine oxidoreductase favor tumor growth
Source: Nat Commun. 2019 Oct 28;10:4904. doi: 10.1038/s41467-019-12565-z (PMC6817904; doi:10.1038/s41467-019-12565-z)
Supplement: Supplementary file 3 — Source Data [file 41467_2019_12565_MOESM3_ESM.xlsx]

## Sheet: Table 1
Table 1
	XO knock-in (W338A/F339L) liver xor activity					Wild type (XO knock-in litter mate) liver xor activity
	Sample ID	Activity (nmol/min/mg)				Sample ID	Activity (nmol/min/mg)
		NAD (+)		NAD (-)			NAD (+)		NAD (-)
	#0	0.83		0.97		#0	3.52		1.04
	#1	1.58405		1.43738		#1	3.92494		0.596591
	#2	1.03453		1.20294		#2	4.36336		0.670988
	#3	1.54795		1.67423		#3	3.81944		0.44375
	#4	1.16494		1.23397		#4	4.20343		0.424632
	#5	0.994318		0.778883
	#6	0.592714		0.793129
	XDH knock-in (C995R) liver xor activity					Wild type (XDH knock-in litter mate) liver xor activity
	Sample ID	Activity (nmol/min/mg)				Sample ID	Activity (nmol/min/mg)
		NAD (+)		NAD (-)			NAD (+)		NAD (-)
	#0	3.33		0.42		#0	4.19		0.75
	#1	5.02855		0.853395		#1	4.20673		0.415064
	#2	4.31384		0.94086		#2	3.60974		0.293111
	#3	3.50192		0.383772		#3	3.99457		0.428895
	#4	4.36627		0.68987		#4	5.29219		0.587002
	#5	5.95		1.26146		#5	3.30929		0.679309

## Sheet: Figure 2A
Figure 2A	oriole

## Sheet: Figure 2B
Figure 2B	oriole

## Sheet: Figure 2C
Figure 2C	Conversion test of bovine milk XDH to XO
	Elapsed	X-O2	Total	X-NAD
	(min)	(nmol/min/mol FAD)	(nmol/min/mol FAD)	(nmol/min/mol FAD)
	4	99
	5.5		245
	7			181
	10.75	128
	12		239.5
	13.75			155
	29.5	217
	31.5		247.5
	33			68.5

## Sheet: Figure 2D
Figure 2D	Conversion test of XDH knock-in mouse liver XDH to XO
	Elapsed	X-O2 activity	Total activity	X-NAD activity
	(min)	(nmol/min/mol FAD)	(nmol/min/mol FAD)	(nmol/min/mol FAD)
	3.5	87.7193
	4.75		400.219
	5.25			355.39
	9	139.803
	10.5		378.289
	12.25			338.467
	28	211.075
	29.6		389.254
	31.25			287.697
	58	243.969
	59.5		405.702
	61.25			262.312

## Sheet: Figure 2E
Figure 2E	ROS generation from XO knock-in mouse liver XOR
			Urate formation	Cytochrome c reduction	O2– Flux (%)
			(mol/min/mol FAD)	(mol/min/mol FAD)
	C57BL/6	Xanthine–O2	550	119	10.9
	(Wild type litter mate)	Xanthine–NAD+	523	117	11.2
	XO-locked mutant	Xanthine–O2	798	667	41.8
	(W338A/F339L)	Xanthine–NAD+	736	588	39.9
	The activity of cytochrome c reduction was a difference between the presence and absence of superoxide dismutase, and the value indicated O2- formation activity.
	O2- Flux is the percentage at which electrons generated by oxidation of xanthine flowed into O2-.

## Sheet: Figure 3
A)
	Days	WT												XO-ki												XDH-ko
	0	0	0	0	0	0	0	0	0	0	0			0	0	0	0	0	0	0	0	0	0			0	0	0	0	0	0	0	0
	6	25.9307	43.504	55.6726	73.8221	35.8052	29.9976	40.1165	12.0515	22.6307	16.1401			55.3533	111.677	95.6825	54.52	87.9037	51.6948	69.3287	61.3213	41.1955	12.5367			39.8469	34.8669	35.7316	21.523	10.5066	9.16788	23.5991
	11	18.5545	56.5051	89.2446	27.6131	39.9524	6.56	34.6897	12.0515	34.9854	65.1429			96.4119	325.39	130.99	90.637	86.7005	77.227	170.378	146.492	105.59	12.5367			43.9707	52.48	25.9307	25.9307	39.3609	6.56	6.56	80.1779
	15	38.1252	11.9312	58.155		27.8996	44.7093	39.3962	12.7578	46.6096	45.9114			6.56	147.88	102.5	121.493	22.14	102.5	52.48	183.057	107.257	12.5367			131.178	55.3788		34.0868	10.2383	12.8125	8.09004	6.56
B)
	MC38			B16
	XDH ki	XO ki		XDH ki	XO ki
	186.65	414.832		461.636	480.243
	250.426	462.957		247.12	394.903
	320.701	466.214		419.643	591.371
	359.867	296.549		203.182	389.9
	202.255	332.739		189.662	408.282
	173.443	439.273		366.148	674.614
	226.954			270.311
	116.709
C)	Uric acid (uM)
	WT	XDH ki	XO ki
	28.762	26.855	30.697
	26.56	24.524	28.145
	33.77	31.679	35.645
	40.232	37.054	41.585
	52.226	42.917	50.539
	30.959	28.685	32.71
	29.016	26.8	30.824
	30.033	27.976	32.005
	31.353	28.408	32.948
	37.286	33.001	38.501
	36.641	33.038	38.04

## Sheet: Figure 4
A)
Days	WT										XO-ki										XDH-ko
0	0	0	0	0	0	0		0	0	0	0		0	0	0	0	0		0	0	0	0	0		0	0	0	0	0	0
6	74.8886	49.8941	94.4303	58.5954	0	38.0809	30.7355	0	0.82	2.31931	119.546	75.2212	50.8161	137.715	41.0359	16.5067	11.75	32.5644	196.039	23.6323	71.699	38.0809	21.662	13.9037	0	49.4593	59.414	56.5657	41.581	92.2248
13	179.858	72.1362	67.9116	52.0869	0	43.6001	38.4352	24.7726	0	0	208.536	101.64	178.672	59.5679	76.6123	47.1146	68.7713	139.892	69.0946	52.2833	103.486	30.8179	35.8919	0	0	56.2633	40.448	90.2725	13.9037	164.004
B)
	Control	control	control	Clodronate	Clodronate	Clodronate
	WT	XDH ki	XO ki	WT	XDH ki	XO ki
	0	0	0	69.4184	33.959	0
	23.0689	0	124.893	38.3465	30.8591	22.3248
	0	30.0384	83.8662	0	0	30.2429
	46.5462	0	51.4013	63.3534	0	0
	0	0	0	43.6001	0	0
	52.48	37.816	35.5889	28.1391	47.1621	25.3494
	23.2562	27.7005	0	0	31.9787	23.2562
	23.3688	0	54.2611	31.9787	0	6.56
			73.5081	43.4615	61.7883
			28.9019
			0
C)	days			XDH ki BMDM					XO ki BMDM
	0	0	0	0	0	0	0	0	0	0	0
	4	26.9485	28.5397	35.3298	28.219	27.1458	47.7807	56.6161	35.3298	31.4795	54.4104
	9	18.0696	15.0566	19.6079	27.7403	19.2546		79.7589	54.7594	102	81.9181
D)
	WT mice						XDH ki mice						XO ki mice
CCL2		0.303799	1.52752	0.216313	2.64119		0.532624	3.97565	2.77251	24.7815	0.543816			0.245057	0.0240335	0.223941	0.0780851
FRP2	0.00112		0.00625485	5.12	7.35737			0.006	0.004	0.0927307	0.0053702			96.2818	70.4824	0.0366305	3.94272
mARG		2.06209	9.34443	0.171242	2.73987		0.282066	51.7723	8.02281	47.9715	0.477677			0.193997	0.165409	0.0613883	0.00711021
IL-10		0.8682	2.40704	0.387498	1.53929		1.32158	9.69514	2.05233	25.0591	1.05868			0.26651	0.0757433	0.432947	0.0281107
EGR2		1.889	0.5897	0.5205	2.17		0.008597	0.711	0.1905	1.345	1.196		0.3555	8.503	3.502	1.093	0.3204

## Sheet: Figure 5
A)
		Samples	CASP1 CNRQ	FRP2 CNRQ	G6PD CNRQ	gran CNRQ	HIF 1 CNRQ	IL1 CNRQ	CCL2 CNRQ	HIF2 CNRQ	HMOX CNRQ	arg CNRQ	IL 10 CNRQ
	XDH NP	1	1.17283	0.153671	1.11858	2.47298	1.13682	0.355602	1.60307	1.40769	1.11406	0.105904	1.80667
	XDH primed	2	1.07054	7.61011	0.886791	1.09271	1.82344	10.4348	2.55354	0.344283	1.40526	6.01751	0.658992
	XO NP	3	0.895025	0.0833071	1.47257	1.4586	0.437797	0.0263692	0.13655	3.49026	0.888329	0.266862	1.71713
	XO primed	4	0.88987	10.2644	0.6846	0.25371	1.10191	10.2201	1.78902	0.591179	0.719051	5.88007	0.489145
		primed over np
		xdh	0.912776	49.5221	0.792784	0.441862	1.60399	29.3441	1.59291	0.244572	1.26138	56.8203	0.364755
		xo	0.99424	123.212	0.464902	0.173941	2.51693	387.575	13.1016	0.16938	0.809442	22.0341	0.284862
			0.76313	0.542113	1.31646	0.589815	0.385108	0.0741539	0.0851805	2.47942	0.797377	2.51984	0.950439
			1.31039	1.84463	0.759611	1.69545	2.59668	13.4855	11.7398	0.403321	1.25411	0.39685	1.05214
			1.20303	0.741405	1.29534	4.30695	1.65481	1.02101	1.42734	0.582367	1.95432	1.02337	1.34723
			0.831238	1.34879	0.771997	0.232183	0.604299	0.97942	0.700602	1.71713	0.511687	0.97716	0.742262
B)	% of F4/80+ CD206 + cells								% of F4/80+ EGR2 + cells
		XDH ki			XOki					XDH ki			XO ki
	NT	8.45	6.88	7.08	18.8	17.2	19		NT	1.64	2.09	1.28	1.68	1.31	1.55
	PAM3	6.16	5.32	6.48	19.3	16.9	16.5		PAM3	3.21	3.08	4.19	2.77	2.71	1.28
	% of F4/80+IL-6+ cells
		XDH ki			XO ki
	NT	0.25	1.58	0.61	0.096	0.16	0.24
	PAM3	0.74	0.8	0.68	2.58	3.04	3.2
	% of F4/80+ARG1+ cells
	NT	2.6	2.72	3.02	1.15	1.52	3.38
	PAM3	2.98	3.56	3.38	1.4	1.2	0.93
C)		IL-10					TNF						IL-6
	XDH NS	XO NS	XDH LPS	XO LPS		XDH NS	XO NS	XDH LPS	XO LPS			XDH NS	XO NS	XDH LPS	XO LPS
	135.917	0	410.917	670.083		3	6	389.19	483.476			17.899	32.323	1457.74	1221.32
	0	47.5833	110.083	566.75		5	9	373	483			17.561	16.717	1204.34	1843.89
	65.9167	147.583	395.083	522.583		10	6	438.238	440.619			20.49	17.476	1107.65	1761.87

## Sheet: Figure 6
A)
	Total cell number (106)				F4/80+ macrophages (%)					F4/80+ macrophages number (104)
	WT	XDH ki	XO ki		WT	XDH ki	XO ki			WT	XDH ki	XO ki
	2.9	2.36	9.6		24.7	8.52	37.9			192.5	126.8	83.6
	1.8	2.22	4.6		34.5	17.3	26.9			52.9	114.3	158
	5.4	5.6	5		18.7	8.49	22.4			71.4	118.9	179.6
	3.3	3.35	4.8		23.3	8.25	23.1			90.5	136.4	121.28
	2.6	3.52	3.3		17.3	28.7	35.8			69.73	64.5	88.77
	4.7	5.5	2.4		20.6	28.6	32.4			37.05	45.78	56.896
	1.5	2	3.2		17.5	20.5	21.9			69	34.6	99.33
	2	1.74	3.3		18.6	5.09	11.9			37.4	14.7726	175.42
	2	2.5	2.54		17.5	10.7	31.4			60.58	20.625	210.24
	2.6	2.89	4.3		4.36	24.2	27.7			50.17	82.943	54.74
	2.2	2.76	4.9		36.3	18.6	23.9			37.08	78.936	157
	5.3	2.23	4.4		23	9.74	19			94.5	48.38	132.96
	2.3	2.93	3.6		23.8	31.7	43.9			61.38	11.2998	78.87
	3	4	4.2		36.2	38.1				45.5	59.92
	2.5	3			36.7	25.3				20.492	81.07
	1.9	4.7				31					65.472
	1.4	4.4				26.9					53.57
		2.4
		1.4
	LPS					PMA
B)	F4/80+2HDCF+ cells (%)					F4/80+2HDCF+ cells (%)
	WT	XDH ki	XO ki			WT	XDH ki	XO ki
	3.55	14.3	3.12			13	23.8	8.4
	5.93	5.93	65.9			21.9	14.5	57.1
	2.8	2.2	64			5.24	8.44	58.8
	5.34	5.8	14.2			16.7	13.4	21
	5.12	5.66	52.5			16.6	15.8	57.7
	20.8	1.06				18.7	6.85

[truncated: 10 more sheets: Figure 7, Supplementary figure 2B, Supplementary figure 3B, Supplementary figure 4B , Supplementary figure 5B , Supplementary figure 6, Supplementary figure 7, Supplementary figure 8A, Supplementary figure 8B, Supplementary figure 9]
